# Supplementary material for: Expression of Interferons Lambda 3 and 4 Induces Identical Response in Human Liver Cell Lines Depending Exclusively on Canonical Signaling
Source: Int J Mol Sci. 2021 Mar 4;22(5):2560. doi: 10.3390/ijms22052560 (PMC7961969; doi:10.3390/ijms22052560)
Supplement: Supplementary file 1 [file ijms-22-02560-s001.zip]

Archive with 2 entries (2 files):
- Suplementary_Table_4_JK.xlsx
- Supplemental data.pdf
